# Supplementary material for: Revealing the Complete Bispecific Phosphatase Genes (DUSPs) across the Genome and Investigating the Expression Patterns of GH_A11G3500 Resistance against Verticillium wilt
Source: Int J Mol Sci. 2024 Apr 19;25(8):4500. doi: 10.3390/ijms25084500 (PMC11050305; doi:10.3390/ijms25084500)
Supplement: Supplementary file 1 [file ijms-25-04500-s001.zip]

Archive with 2 entries (2 files):
- ijms-2911885-supplementary.pdf
- ijms-2911885-supplementary.xlsx
