# Supplementary material for: Revealing the Complete Bispecific Phosphatase Genes (DUSPs) across the Genome and Investigating the Expression Patterns of GH_A11G3500 Resistance against Verticillium wilt
Source: Int J Mol Sci. 2024 Apr 19;25(8):4500. doi: 10.3390/ijms25084500 (PMC11050305; doi:10.3390/ijms25084500)
Supplement: Supplementary file 1 [file ijms-25-04500-s001.zip › ijms-2911885-supplementary.xlsx]

## Sheet: Ga
Sequence ID	Re_ID	Number of Amino Acid	Molecular Weight	Theoretical pI	Instability Index	Aliphatic Index	Grand Average of Hydropathicity	Genomic Location	Subcell Location	Gene Description
Garb_01G029220.1	GaDUSP01	562	62089.3	5.76	48.02	63.54	-0.532	Chr01 : 122,867,721-122,874,311 :	Nucleus	Phosphatidylinositol 3,4,5-trisphosphate 3-phosphatase and protein-tyrosine-phosphatase PTEN2A
Garb_02G010450.1	GaDUSP02	862	95665	5.77	57.25	72.83	-0.417	Chr02 : 63,242,590-63,246,216 :	Nucleus	Protein-tyrosine-phosphatase MKP1
Garb_03G003540.1	GaDUSP03	584	64425.9	5.82	45.15	62.14	-0.517	Chr03 : 2,609,193-2,613,999 :	Nucleus	Phosphatidylinositol 3,4,5-trisphosphate 3-phosphatase and protein-tyrosine-phosphatase PTEN2A
Garb_03G009860.1	GaDUSP04	835	91832	5.52	59.52	68.43	-0.45	Chr03 : 18,095,042-18,099,638 :	Nucleus	Protein-tyrosine-phosphatase MKP1
Garb_04G002590.1	GaDUSP05	380	43101.1	6.77	38.28	78.74	-0.459	Chr04 : 3,628,079-3,634,581 :	Chloroplast	Phosphoglucan phosphatase DSP4, amyloplastic
Garb_04G007170.1	GaDUSP06	850	94079.6	7.71	60.67	76.82	-0.379	Chr04 : 14,141,801-14,147,615 :	Nucleus	Protein-tyrosine-phosphatase MKP1
Garb_05G027210.1	GaDUSP08	289	33110.9	8.88	49.94	72.63	-0.551	Chr05 : 29,484,863-29,488,012 :	Chloroplast	Phosphoglucan phosphatase LSF2, chloroplastic
Garb_05G000860.1	GaDUSP07	284	31925.1	9.47	48.54	94.68	-0.126	Chr05 : 1,027,473-1,029,943 :	Cytosol	Putative dual specificity protein phosphatase DSP8
Garb_06G004010.1	GaDUSP09	268	29957.9	9.24	50.24	90.63	0.021	Chr06 : 5,412,199-5,415,391 :	Plasma membrane	Uncharacterized protein YnbD
Garb_06G019920.1	GaDUSP10	283	31887.8	8.74	46.1	98.13	-0.073	Chr06 : 125,797,240-125,799,297 :	Cytosol	Putative dual specificity protein phosphatase DSP8
Garb_06G019980.1	GaDUSP11	286	33414.6	9	37.65	93.6	-0.357	Chr06 : 125,853,301-125,860,991 :	Cytosol	mRNA-capping enzyme
Garb_07G005680.1	GaDUSP14	204	23319.6	5.86	48.91	81.13	-0.24	Chr07 : 11,699,715-11,702,014 :	Chloroplast	Probable tyrosine-protein phosphatase At1g05000
Garb_07G001470.1	GaDUSP12	564	63149.4	8.86	43.82	83.49	-0.268	Chr07 : 1,835,544-1,840,133 :	Chloroplast	Phosphoglucan phosphatase LSF1, chloroplastic
Garb_07G019800.1	GaDUSP17	213	24451.2	8.47	49.08	83.76	-0.281	Chr07 : 91,792,909-91,795,535 :	Cytosol	Probable tyrosine-protein phosphatase At1g05000
Garb_07G009920.1	GaDUSP15	214	24509.1	6.7	44.38	87.01	-0.265	Chr07 : 51,693,786-51,697,905 :	Cytosol	Probable tyrosine-protein phosphatase At1g05000
Garb_07G019730.1	GaDUSP16	301	33621	8.03	60.53	66.71	-0.512	Chr07 : 91,465,407-91,471,745 :	Nucleus	Protein-tyrosine-phosphatase IBR5
Garb_07G005350.1	GaDUSP13	268	29793.9	7.56	57.8	82.2	-0.29	Chr07 : 9,913,113-9,916,885 :	Nucleus	Protein-tyrosine-phosphatase IBR5
Garb_08G016040.1	GaDUSP18	1211	136822	6.16	39.58	86.69	-0.33	Chr08 : 32,407,767-32,423,488 :	Chloroplast	Paladin
Garb_08G028990.1	GaDUSP19	1253	140994	7.17	41.79	85.73	-0.357	Chr08 : 137,528,557-137,539,928 :	Cytosol	Paladin
Garb_09G029940.1	GaDUSP21	935	104100	6	55.96	80.35	-0.441	Chr09 : 89,341,873-89,347,500 :	Nucleus	Dual specificity protein phosphatase PHS1
Garb_09G024410.1	GaDUSP20	219	24972.7	6.45	44.15	86.76	-0.122	Chr09 : 84,684,536-84,688,128 :	Chloroplast	Dual specificity protein phosphatase 1
Garb_10G027850.1	GaDUSP23	838	93201.3	6.5	59.45	75.45	-0.409	Chr10 : 123,774,782-123,779,809 :	Nucleus	Protein-tyrosine-phosphatase MKP1
Garb_10G001060.1	GaDUSP22	201	22811.1	6.44	46.62	78.56	-0.303	Chr10 : 824,268-826,857 :	Cytosol	Probable tyrosine-protein phosphatase At1g05000
Garb_11G017040.1	GaDUSP29	271	30226.2	6.5	60.15	73.06	-0.393	Chr11 : 19,759,668-19,763,372 :	Nucleus	Protein-tyrosine-phosphatase IBR5
Garb_11G005460.1	GaDUSP25	647	71287.2	6.09	42.75	68.93	-0.471	Chr11 : 4,564,433-4,570,302 :	Endoplasmic reticulum	Phosphatidylinositol 3,4,5-trisphosphate 3-phosphatase and protein-tyrosine-phosphatase PTEN2A
Garb_11G011380.1	GaDUSP28	1255	141351	6.14	40.71	86.82	-0.334	Chr11 : 10,679,780-10,695,664 :	Cytosol	Paladin
Garb_11G008400.1	GaDUSP27	314	35309.3	5.93	48.61	96.85	-0.114	Chr11 : 7,192,982-7,196,091 :	Cytosol	Putative dual specificity protein phosphatase DSP8
Garb_11G007890.1	GaDUSP26	448	51745.3	8.53	54.11	74.8	-0.441	Chr11 : 6,751,666-6,754,764 :	Nucleus	Phosphatidylinositol 3,4,5-trisphosphate 3-phosphatase and protein-tyrosine-phosphatase PTEN1
Garb_11G040720.1	GaDUSP30	364	40414	6.04	56.68	82.8	-0.266	Chr11 : 134,410,353-134,415,804 :	Nucleus	Dual specificity protein phosphatase 12
Garb_11G002830.1	GaDUSP24	333	37681.1	6.26	46.48	93.36	-0.097	Chr11 : 2,388,661-2,391,293 :	Cytosol	Putative dual specificity protein phosphatase DSP8
Garb_12G002410.1	GaDUSP31	618	67177.7	5.79	46	61.6	-0.504	Chr12 : 3,209,340-3,215,620 :	Nucleus	Phosphatidylinositol 3,4,5-trisphosphate 3-phosphatase and protein-tyrosine-phosphatase PTEN2A
Garb_13G021030.1	GaDUSP32	201	23250.8	7.56	58.23	88.71	-0.322	Chr13 : 115,824,908-115,827,338 :	Cytosol	Probable tyrosine-protein phosphatase At1g05000

## Sheet: Gb
Sequence ID	Re_ID	Number of Amino Acid	Molecular Weight	Theoretical pI	Instability Index	Aliphatic Index	Grand Average of Hydropathicity	Genomic Location	Subcell Location	Gene Description
Gbar_A01G015500.1	GbDUSP01	862	95882.3	5.76	59.49	72.82	-0.43	A01 : 94,311,099-94,315,503 :	Nucleus	Protein-tyrosine-phosphatase MKP1
Gbar_A03G014990.1	GbDUSP02	835	91858.1	5.52	58.83	68.66	-0.451	A03 : 88,370,923-88,375,352 :	Nucleus	Protein-tyrosine-phosphatase MKP1
Gbar_A05G039650.3	GbDUSP06	380	43158.2	6.53	37.05	78.74	-0.457	A05 : 99,190,595-99,197,143 :	Chloroplast	Phosphoglucan phosphatase DSP4, amyloplastic
Gbar_A05G027510.1	GbDUSP04	257	29234.4	8.46	47.3	69.14	-0.512	A05 : 30,378,789-30,382,046 :	Chloroplast	Phosphoglucan phosphatase LSF2, chloroplastic
Gbar_A05G035700.7	GbDUSP05	850	93994.5	7.93	61.09	76.82	-0.372	A05 : 89,681,064-89,686,978 :	Nucleus	Protein-tyrosine-phosphatase MKP1
Gbar_A05G002500.2	GbDUSP03	290	32663	9.39	50.74	97.1	-0.08	A05 : 2,294,698-2,297,685 :	Cytosol	Putative dual specificity protein phosphatase DSP8
Gbar_A06G007170.1	GbDUSP07	283	31887.8	8.74	46.1	98.13	-0.073	A06 : 15,791,657-15,793,786 :	Cytosol	Putative dual specificity protein phosphatase DSP8
Gbar_A07G023420.1	GbDUSP10	572	63907.2	8.84	40.97	82.85	-0.266	A07 : 91,038,480-91,043,185 :	Chloroplast	Phosphoglucan phosphatase LSF1, chloroplastic
Gbar_A07G019960.1	GbDUSP09	268	29862	7.57	57.43	82.2	-0.299	A07 : 83,658,744-83,663,102 :	Nucleus	Protein-tyrosine-phosphatase IBR5
Gbar_A07G009100.1	GbDUSP08	265	29720.5	6.99	63.79	67.32	-0.503	A07 : 14,009,753-14,018,900 :	Nucleus	Protein-tyrosine-phosphatase IBR5
Gbar_A09G019830.3	GbDUSP11	932	105624	5.79	45.86	81.38	-0.425	A09 : 71,931,759-71,938,578 :	Nucleus	Ubiquitin carboxyl-terminal hydrolase 10
Gbar_A09G021150.1	GbDUSP13	219	25001.7	6.45	43.29	85.89	-0.147	A09 : 73,182,949-73,186,649 :	Chloroplast	Dual specificity protein phosphatase 1
Gbar_A09G026570.3	GbDUSP14	935	104120	6.05	57.22	80.88	-0.441	A09 : 77,812,657-77,818,804 :	Nucleus	Dual specificity protein phosphatase PHS1
Gbar_A09G021140.14	GbDUSP12	206	23548.4	9.17	47.85	89.95	-0.168	A09 : 73,173,571-73,176,090 :	Nucleus	Dual specificity protein phosphatase 1B
Gbar_A10G020920.1	GbDUSP16	138	16154.1	9.78	49.98	103.77	0.28	A10 : 100,207,985-100,210,453 :	Chloroplast	Rhomboid-like protein 14, mitochondrial
Gbar_A10G022730.1	GbDUSP17	843	93553.6	6.63	58.52	75.12	-0.409	A10 : 104,555,887-104,558,718 :	Nucleus	Protein-tyrosine-phosphatase MKP1
Gbar_A10G020810.2	GbDUSP15	959	107208	5.34	40.74	83.6	-0.401	A10 : 99,928,853-99,942,122 :	Nucleus	Ubiquitin carboxyl-terminal hydrolase 5
Gbar_A11G007900.1	GbDUSP19	314	35300.3	5.93	48.74	95.61	-0.113	A11 : 6,895,513-6,898,680 :	Cytosol	Putative dual specificity protein phosphatase DSP8
Gbar_A11G002370.1	GbDUSP18	333	37667	6.26	47.3	93.66	-0.102	A11 : 1,995,428-1,998,475 :	Cytosol	Putative dual specificity protein phosphatase DSP8
Gbar_A11G015770.1	GbDUSP20	271	30205.2	6.65	60.3	73.06	-0.392	A11 : 18,139,879-18,144,005 :	Nucleus	Protein-tyrosine-phosphatase IBR5
Gbar_A12G025220.2	GbDUSP21	960	107757	5.66	43.17	86.52	-0.341	A12 : 98,915,995-98,923,036 :	Chloroplast	Ubiquitin carboxyl-terminal hydrolase 9
Gbar_D01G016790.2	GbDUSP22	863	95652.9	5.79	57.75	72.75	-0.43	D01 : 50,560,215-50,564,663 :	Nucleus	Protein-tyrosine-phosphatase MKP1
Gbar_D02G016880.1	GbDUSP23	835	92065.4	5.62	59.04	69.71	-0.449	D02 : 55,269,200-55,273,296 :	Nucleus	Protein-tyrosine-phosphatase MKP1
Gbar_D04G006430.1	GbDUSP25	851	94231.8	7.74	60.19	78.23	-0.363	D04 : 10,241,534-10,245,034 :	Nucleus	Protein-tyrosine-phosphatase MKP1
Gbar_D04G002260.3	GbDUSP24	376	42591.5	6.53	38.69	77.26	-0.458	D04 : 3,019,344-3,025,906 :	Chloroplast	Phosphoglucan phosphatase DSP4, amyloplastic
Gbar_D05G028370.1	GbDUSP28	289	33018.7	8.99	49.36	69.24	-0.617	D05 : 27,630,811-27,634,460 :	Chloroplast	Phosphoglucan phosphatase LSF2, chloroplastic
Gbar_D05G010380.2	GbDUSP27	284	30879.5	5.43	58.65	77.54	-0.348	D05 : 8,419,712-8,423,063 :	Nucleus	SNF1-related protein kinase regulatory subunit beta-1
Gbar_D05G002770.1	GbDUSP26	284	32116.3	9.41	52.56	92.96	-0.168	D05 : 2,414,582-2,417,320 :	Cytosol	Putative dual specificity protein phosphatase DSP8
Gbar_D06G007410.1	GbDUSP29	283	31779.7	8.9	48.45	96.75	-0.066	D06 : 11,706,045-11,708,179 :	Cytosol	Putative dual specificity protein phosphatase DSP8
Gbar_D07G024180.1	GbDUSP32	573	64160.4	8.89	41.66	83.39	-0.296	D07 : 54,743,829-54,748,506 :	Cytosol	Phosphoglucan phosphatase LSF1, chloroplastic
Gbar_D07G009500.1	GbDUSP30	265	29682.5	6.65	59.94	67.32	-0.493	D07 : 11,325,590-11,331,040 :	Nucleus	Protein-tyrosine-phosphatase IBR5
Gbar_D07G020550.1	GbDUSP31	264	29346.4	6.65	55.19	82.35	-0.321	D07 : 48,257,475-48,261,900 :	Nucleus	Protein-tyrosine-phosphatase IBR5
Gbar_D09G026140.2	GbDUSP36	935	104106	6.12	56.81	79.94	-0.451	D09 : 51,393,288-51,399,490 :	Nucleus	Dual specificity protein phosphatase PHS1
Gbar_D09G020860.2	GbDUSP34	196	22484.9	8.97	54.09	87.04	-0.303	D09 : 47,194,153-47,198,205 :	Nucleus	Dual specificity protein phosphatase 1
Gbar_D09G020870.1	GbDUSP35	176	19974.6	4.59	52.21	91.93	-0.093	D09 : 47,203,407-47,206,430 :	Extracellular	Dual specificity protein phosphatase 1
Gbar_D09G019590.2	GbDUSP33	932	105491	6.03	44.41	81.92	-0.432	D09 : 45,998,962-46,005,703 :	Nucleus	Ubiquitin carboxyl-terminal hydrolase 10
Gbar_D10G021090.1	GbDUSP37	959	107398	5.45	42.06	83.59	-0.435	D10 : 55,834,905-55,848,216 :	Nucleus	Ubiquitin carboxyl-terminal hydrolase 5
Gbar_D10G023050.1	GbDUSP38	842	93718.6	6.23	59.76	72.79	-0.452	D10 : 59,464,545-59,467,373 :	Nucleus	Protein-tyrosine-phosphatase MKP1
Gbar_D11G008330.2	GbDUSP40	314	35394.3	5.58	47.99	96.21	-0.14	D11 : 6,506,996-6,510,159 :	Cytosol	Putative dual specificity protein phosphatase DSP8
Gbar_D11G002750.1	GbDUSP39	333	37653	6.26	47.38	93.93	-0.084	D11 : 2,153,917-2,156,826 :	Cytosol	Putative dual specificity protein phosphatase DSP8
Gbar_D11G016570.1	GbDUSP41	271	30312.4	8.09	62.26	71.62	-0.411	D11 : 15,806,240-15,810,374 :	Nucleus	Protein-tyrosine-phosphatase IBR5
Gbar_D12G025140.2	GbDUSP42	960	107510	5.71	45.13	85.71	-0.351	D12 : 55,920,499-55,930,034 :	Chloroplast	Ubiquitin carboxyl-terminal hydrolase 9

## Sheet: Gh
Sequence ID	Re_id	Number of Amino Acid	Molecular Weight	Theoretical pI	Instability Index	Aliphatic Index	Grand Average of Hydropathicity	Genomic Location	Subcell Location	Gene Description
GH_A03G1540	GhDUSP01	835	91848.1	5.52	58.76	68.78	-0.443	A03 : 94,693,102-94,696,192 :	Nucleus	Protein-tyrosine-phosphatase MKP1
GH_A05G0273	GhDUSP02	284	31917	9.39	50.45	95.04	-0.126	A05 : 2,635,062-2,636,743 :	Cytosol	Putative dual specificity protein phosphatase DSP8
GH_A05G3715	GhDUSP03	850	93990.5	8.21	61.18	76.82	-0.38	A05 : 97,483,554-97,487,059 :	Nucleus	Protein-tyrosine-phosphatase MKP1
GH_A05G4143	GhDUSP04	378	42866.8	6.77	37.72	79.15	-0.467	A05 : 107,427,955-107,434,224 :	Mitochomdrion	Phosphoglucan phosphatase DSP4, amyloplastic
GH_A06G0743	GhDUSP05	283	31887.8	8.74	46.1	98.13	-0.073	A06 : 16,229,295-16,230,945 :	Cytosol	Putative dual specificity protein phosphatase DSP8
GH_A07G2141	GhDUSP07	268	29910.1	7.56	56.32	82.2	-0.299	A07 : 87,676,806-87,680,577 :	Nucleus	Protein-tyrosine-phosphatase IBR5
GH_A07G0942	GhDUSP06	265	29629.3	6.08	62.36	67.32	-0.486	A07 : 13,592,945-13,598,509 :	Nucleus	Protein-tyrosine-phosphatase IBR5
GH_A09G2171	GhDUSP08	219	24943.6	6.71	43.85	85.89	-0.133	A09 : 78,560,777-78,564,044 :	Chloroplast	Dual specificity protein phosphatase 1
GH_A09G2699	GhDUSP09	935	104140	6.05	56.28	80.35	-0.443	A09 : 83,078,997-83,084,392 :	Nucleus	Dual specificity protein phosphatase PHS1
GH_A10G2332	GhDUSP10	843	93563.6	6.5	59.6	75.12	-0.414	A10 : 109,975,880-109,978,711 :	Nucleus	Protein-tyrosine-phosphatase MKP1
GH_A11G3500	GhDUSP14	364	40405.9	5.68	57.62	81.73	-0.262	A11 : 118,306,098-118,308,968 :	Nucleus	Dual specificity protein phosphatase 12
GH_A11G0784	GhDUSP12	314	35300.3	5.93	48.74	95.61	-0.113	A11 : 6,964,216-6,966,230 :	Cytosol	Putative dual specificity protein phosphatase DSP8
GH_A11G1592	GhDUSP13	271	30205.2	6.65	60.3	73.06	-0.392	A11 : 18,498,426-18,501,845 :	Nucleus	Protein-tyrosine-phosphatase IBR5
GH_A11G0262	GhDUSP11	333	37683	6.26	47.27	93.66	-0.114	A11 : 2,292,765-2,294,462 :	Cytosol	Putative dual specificity protein phosphatase DSP8
GH_D01G1827	GhDUSP15	863	95653	5.84	58.48	72.63	-0.427	D01 : 52,261,842-52,265,494 :	Nucleus	Protein-tyrosine-phosphatase MKP1
GH_D04G0235	GhDUSP16	374	42357.2	6.53	38.13	77.67	-0.466	D04 : 3,217,493-3,223,761 :	Chloroplast	Phosphoglucan phosphatase DSP4, amyloplastic
GH_D04G0631	GhDUSP17	851	94231.8	7.74	60.19	78.23	-0.363	D04 : 10,520,729-10,524,229 :	Nucleus	Protein-tyrosine-phosphatase MKP1
GH_D05G2823	GhDUSP19	289	33018.7	8.99	49.36	69.24	-0.617	D05 : 27,117,549-27,120,710 :	Chloroplast	Phosphoglucan phosphatase LSF2, chloroplastic
GH_D05G0277	GhDUSP18	284	32061.2	9.33	52.26	92.96	-0.154	D05 : 2,362,176-2,363,822 :	Cytosol	Putative dual specificity protein phosphatase DSP8
GH_D06G0719	GhDUSP21	283	31809.7	8.53	48.75	96.75	-0.074	D06 : 11,938,249-11,939,899 :	Cytosol	Putative dual specificity protein phosphatase DSP8
GH_D06G0537	GhDUSP20	637	74615.7	9.03	50.4	77.24	-0.552	D06 : 7,531,025-7,532,938 :	Cytosol	mRNA-capping enzyme
GH_D07G0943	GhDUSP22	265	29691.5	6.7	59.83	67.32	-0.492	D07 : 10,878,251-10,882,610 :	Nucleus	Protein-tyrosine-phosphatase IBR5
GH_D07G2079	GhDUSP23	264	29315.3	7.03	55.8	82.73	-0.311	D07 : 50,441,944-50,445,755 :	Nucleus	Protein-tyrosine-phosphatase IBR5
GH_D09G2619	GhDUSP24	935	104106	6.12	56.81	79.94	-0.451	D09 : 51,895,766-51,901,170 :	Nucleus	Dual specificity protein phosphatase PHS1
GH_D10G2426	GhDUSP25	844	93878.6	6.14	59.97	72.62	-0.452	D10 : 61,625,657-61,628,491 :	Nucleus	Protein-tyrosine-phosphatase MKP1
GH_D11G3506	GhDUSP29	364	40363.9	5.79	58.29	82.53	-0.235	D11 : 68,214,494-68,217,381 :	Cytosol	Dual specificity protein phosphatase 12
GH_D11G0819	GhDUSP27	314	35406.4	5.58	48.46	97.45	-0.124	D11 : 6,576,457-6,578,464 :	Cytosol	Putative dual specificity protein phosphatase DSP8
GH_D11G1622	GhDUSP28	271	30312.4	8.09	62.26	71.62	-0.411	D11 : 15,752,550-15,755,941 :	Nucleus	Protein-tyrosine-phosphatase IBR5
GH_D11G0272	GhDUSP26	333	37696.1	6.26	45.01	94.5	-0.077	D11 : 2,212,133-2,213,830 :	Cytosol	Putative dual specificity protein phosphatase DSP8

## Sheet: Gr
Sequence ID	Re_id	Number of Amino Acid	Molecular Weight	Theoretical pI	Instability Index	Aliphatic Index	Grand Average of Hydropathicity	Genomic Location	Subcell Location	Gene Description
Grai_01G018320.1	GrDUSP01	863	95716.1	5.85	58.29	72.51	-0.423	Chr01 : 40,368,261-40,371,908 :	Nucleus	Protein-tyrosine-phosphatase MKP1
Grai_03G019930.1	GrDUSP02	832	91531.7	5.44	57.15	69.15	-0.45	Chr03 : 50,769,381-50,773,843 :	Nucleus	Protein-tyrosine-phosphatase MKP1
Grai_04G022070.1	GrDUSP04	402	45473.2	8.66	40.77	96.77	0.102	Chr04 : 47,528,061-47,533,544 :	Plasma membrane	Phosphoglucan phosphatase DSP4, amyloplastic
Grai_04G017440.1	GrDUSP03	851	94202.7	7.18	60.37	77.99	-0.366	Chr04 : 40,613,521-40,619,334 :	Nucleus	Protein-tyrosine-phosphatase MKP1
Grai_05G002900.1	GrDUSP05	284	32116.3	9.41	52.56	92.96	-0.168	Chr05 : 2,229,317-2,231,860 :	Cytosol	Putative dual specificity protein phosphatase DSP8
Grai_05G029900.1	GrDUSP06	289	32980.6	8.88	50.32	68.89	-0.589	Chr05 : 25,831,231-25,834,375 :	Chloroplast	Phosphoglucan phosphatase LSF2, chloroplastic
Grai_06G024140.1	GrDUSP09	268	30061	9.33	52.95	88.47	-0.013	Chr06 : 56,591,393-56,594,756 :	Plasma membrane	Uncharacterized protein YnbD
Grai_06G024130.1	GrDUSP08	268	29990.9	9.24	49.76	88.1	-0.018	Chr06 : 56,567,355-56,571,062 :	Plasma membrane	Uncharacterized protein YnbD
Grai_06G008210.1	GrDUSP07	283	31779.7	8.9	48.75	96.75	-0.066	Chr06 : 11,314,637-11,316,808 :	Nucleus	Putative dual specificity protein phosphatase DSP8
Grai_07G005730.1	GrDUSP10	264	29351.3	7.03	55.48	80.15	-0.334	Chr07 : 8,073,067-8,077,391 :	Nucleus	Protein-tyrosine-phosphatase IBR5
Grai_07G019420.1	GrDUSP11	265	29612.4	6.59	61.4	67.7	-0.478	Chr07 : 42,623,832-42,628,755 :	Nucleus	Protein-tyrosine-phosphatase IBR5
Grai_09G029320.1	GrDUSP12	876	97598.8	6.07	57.72	80.31	-0.477	Chr09 : 49,833,934-49,840,220 :	Nucleus	Dual specificity protein phosphatase PHS1
Grai_10G027350.1	GrDUSP13	842	93704.5	6.23	59.58	72.67	-0.452	Chr10 : 56,896,256-56,901,358 :	Nucleus	Protein-tyrosine-phosphatase MKP1
Grai_11G002750.1	GrDUSP14	364	40321.8	5.68	58.15	81.73	-0.242	Chr11 : 2,633,331-2,638,880 :	Nucleus	Dual specificity protein phosphatase 12
Grai_11G031300.1	GrDUSP16	314	35336.3	5.69	48.05	96.53	-0.123	Chr11 : 57,022,682-57,025,519 :	Cytosol	Putative dual specificity protein phosphatase DSP8
Grai_11G023160.1	GrDUSP15	271	30253.3	7.58	63.96	71.62	-0.401	Chr11 : 48,405,951-48,409,723 :	Nucleus	Protein-tyrosine-phosphatase IBR5
Grai_11G036870.1	GrDUSP17	333	37653	6.26	47.38	93.93	-0.084	Chr11 : 61,190,843-61,192,543 :	Cytosol	Putative dual specificity protein phosphatase DSP8
